# Supplementary material for: Production of a functional cell wall-anchored minicellulosome by recombinant Clostridium acetobutylicum ATCC 824
Source: Biotechnol Biofuels. 2016 May 23;9:109. doi: 10.1186/s13068-016-0526-x (PMC4877998; doi:10.1186/s13068-016-0526-x)
Supplement: Supplementary file 4 — 10.1186/s13068-016-0526-x Fermentation and sugar release assay data. This file contains the raw data from the xylan fermentation represented in Fig. 7 and the sugar release assays represented in Figs. 8 and 9. [file 13068_2016_526_MOESM4_ESM.xlsx]

## Sheet: Fig. 7 Solvents - raw data
Peak areas								Area ratio (Sample peak/valerate peak)						Standard concentration							Concentration ration (Standard/valerate)						Area ratio averages
Sample Id	Acetone	Ethanol	Butanol	Acetate	Butyrate	Valerate		Acetone	Ethanol	Butanol	Acetate	Butyrate		Acetone	Ethanol	Butanol	Acetate	Butyrate	Valerate		Acetone	Ethanol	Butanol	Acetate	Butyrate		Acetone	Ethanol	Butanol	Acetate	Butyrate
Standards 0mM	1106862	0	46067	24852	42123	11000000		0.100624	0	0.00418791	0.00225927	0.00382936		0	0	0	0	0	50		0	0	0	0	0		0.101767	0	0.00425814	0.00221972	0.00191468
Standards 1mM	1193351	7277	192809	12530	154914	11032673		0.108165	0.000659586	0.0174762	0.00113572	0.0140414		1	1	1	1	1	50		0.02	0.02	0.02	0.02	0.02		0.109185	0.000931162	0.0179728	0.00112949	0.0141787
Standards 3mM	1314425	30248	499309	104296	512915	11065293		0.118788	0.00273359	0.0451239	0.00942551	0.0463535		3	3	3	3	3	50		0.06	0.06	0.06	0.06	0.06		0.11916	0.00269195	0.0449958	0.00619337	0.0455451
Standards 5mM	1441447	79429	856347	70151	896189	11134121		0.129462	0.00713384	0.076912	0.00630054	0.0804903		5	5	5	5	5	50		0.1	0.1	0.1	0.1	0.1		0.128364	0.00569806	0.0715145	0.00575457	0.0732373
Standards 10mM	1656217	122234	1469970	115314	1449766	10997453		0.1506	0.0111148	0.133665	0.0104855	0.131827		10	10	10	10	10	50		0.2	0.2	0.2	0.2	0.2		0.151577	0.0115521	0.134536	0.0106407	0.13294
Standards 30mM	2775511	377366	4605133	389681	4703992	11047672		0.25123	0.034158	0.416842	0.0352727	0.42579		30	30	30	30	30	50		0.6	0.6	0.6	0.6	0.6		0.251758	0.0364713	0.428401	0.0353576	0.433866
Standards 50mM	3769836	646680	7328462	638887	7470799	11077180		0.340325	0.0583795	0.661582	0.057676	0.674431		50	50	50	50	50	50		1	1	1	1	1		0.342594	0.0589977	0.66581	0.0580201	0.677844
Standards 100mM	5905017	1215802	13128292	1264327	13235099	10974735		0.538056	0.110782	1.19623	0.115203	1.20596		100	100	100	100	100	50		2	2	2	2	2		0.571441	0.121776	1.28241	0.124289	1.29076
Standards 150mM	8544365	2057566	20130348	2040504	20255660	10874776		0.785705	0.189205	1.8511	0.187636	1.86263		150	150	150	150	150	50		3	3	3	3	3		0.82414	0.201227	1.95098	0.198586	1.95089
Standards 0mM	1113330	0	46826	23586	0	10818399		0.102911	0	0.00432837	0.00218017	0
Standards 1mM	1196759	13061	200566	12198	155464	10859399		0.110205	0.00120274	0.0184693	0.00112327	0.0143161
Standards 3mM	1285562	28504	482551	31848	481143	10754974		0.119532	0.00265031	0.0448677	0.00296123	0.0447368
Standards 5mM	1388995	46519	721608	56847	720157	10914085		0.127266	0.00426229	0.0661171	0.00520859	0.0659842		Calibration curve
Standards 10mM	1672518	131446	1484522	118361	1469680	10963454		0.152554	0.0119895	0.135406	0.010796	0.134053		Acetone		Ethanol		Butanol		Acetate		Butyrate
Standards 30mM	2770214	425873	4830960	389175	4852706	10980429		0.252286	0.0387847	0.439961	0.0354426	0.441941		Conc ratio	Area ratio	Conc. ratio	Area ratio	Conc. ratio	Area ratio	Conc. ratio	Area ratio	Conc. ratio	Area ratio
Standards 50mM	3933691	680008	7642788	665732	7770760	11406498		0.344864	0.0596158	0.670038	0.0583643	0.681257		0	0.101767	0	0	0	0.00425814	0	0.00221972	0	0.00191468
Standards 100mM	6712430	1473499	15188816	1480212	15266174	11098109		0.604826	0.13277	1.36859	0.133375	1.37557		0.02	0.109185	0.02	0.000931162	0.02	0.0179728	0.02	0.00112949	0.02	0.0141787
Standards 150mM	9497307	2347950	22580710	2307081	22452000	11010408		0.862575	0.213248	2.05085	0.209536	2.03916		0.06	0.11916	0.06	0.00269195	0.06	0.0449958	0.06	0.00619337	0.06	0.0455451
CEL07-1 T=0	1275414	141721	53609	9691	38532	10883180		0.117191	0.013022	0.00492586	0.000890457	0.00354051		0.1	0.128364	0.1	0.00569806	0.1	0.0715145	0.1	0.00575457	0.1	0.0732373
CEL07-2 T=0	1312183	163480	54629	9566	35405	10906464		0.120312	0.0149893	0.00500886	0.000877095	0.00324624		0.2	0.151577	0.2	0.0115521	0.2	0.134536	0.2	0.0106407	0.2	0.13294
CEL07-3 T=0	1334810	159097	52547	9520	36408	11275803		0.118378	0.0141096	0.00466016	0.000844286	0.00322886		0.6	0.251758	0.6	0.0364713	0.6	0.428401	0.6	0.0353576	0.6	0.433866
CEL16-1 T=0	1313668	144333	53753	9174	33948	10951324		0.119955	0.0131795	0.00490836	0.000837707	0.0030999		1	0.342594	1	0.0589977	1	0.66581	1	0.0580201	1	0.677844
CEL16-2 T=0	1314944	147874	58671	9116	29510	10950796		0.120077	0.0135035	0.00535769	0.000832451	0.00269478		2	0.571441	2	0.121776	2	1.28241	2	0.124289	2	1.29076
CEL16-3 T=0	1309680	173585	53696	8839	29708	10948720		0.119619	0.0158544	0.00490432	0.000807309	0.00271338		3	0.82414	3	0.201227	3	1.95098	3	0.198586	3	1.95089
CEL19-1 T=0	1313626	142222	52216	8568	23370	10946256		0.120007	0.0129928	0.00477022	0.000782733	0.00213498
CEL19-2 T=0	1320748	143704	50366	8387	22710	10947695		0.120642	0.0131264	0.0046006	0.000766097	0.00207441		Concentration data
CEL19-3 T=0	1318474	154953	51399	8340	21595	10966930		0.120223	0.0141291	0.00468673	0.000760468	0.0019691			Acetone		Ethanol		Butanol		Acetate		Butyrate
CEL21-1 T=0	1326169	138668	49959	9418	36294	10899895		0.121668	0.012722	0.00458344	0.000864045	0.00332976		Calibration equation	y = 0.2383x + 0.1041		y = 0.0656x - 0.0021		y = 0.6455x + 0.0106		y = 0.0649x -0.0012		y = 0.6472x + 0.0115
CEL21-2 T=0	1319341	160657	49766	9238	35425	10815140		0.12199	0.0148548	0.00460151	0.000854173	0.0032755		Sample	Conc. ratio	Concentation	Conc. ratio	Concentation	Conc. ratio	Concentation	Conc. ratio	Concentation	Conc. ratio	Concentation
CEL21-3 T=0	1334012	170960	51331	9353	36668	11099774		0.120184	0.0154021	0.00462451	0.00084263	0.00330349		CEL07-1 T=0	0.0549362	2.74681	0.230519	11.5259	-0.00879031	-0.439515	0.0322104	1.61052	-0.0122983	-0.614917
CEL07-1 T=20	1299447	139832	66216	50167	630614	11009085		0.118034	0.0127015	0.00601467	0.00455687	0.0572812		CEL07-2 T=0	0.0680336	3.40168	0.260507	13.0254	-0.00866171	-0.433086	0.0320045	1.60023	-0.012753	-0.637651
CEL07-2 T=20	1316955	140934	67491	46776	578912	10999129		0.119733	0.0128132	0.00613603	0.0042527	0.0526325		CEL07-3 T=0	0.0599172	2.99586	0.247097	12.3549	-0.00920193	-0.460096	0.031499	1.57495	-0.0127799	-0.638994
CEL07-3 T=20	1316774	172753	64938	48426	593516	11017354		0.119518	0.0156801	0.00589416	0.00439543	0.053871		CEL16-1 T=0	0.0665345	3.32673	0.232919	11.646	-0.00881742	-0.440871	0.0313976	1.56988	-0.0129791	-0.648957
CEL16-1 T=20	1314638	142167	63604	77552	904383	11054833		0.11892	0.0128602	0.0057535	0.00701521	0.0818088		CEL16-2 T=0	0.0670478	3.35239	0.237858	11.8929	-0.00812131	-0.406066	0.0313167	1.56583	-0.0136051	-0.680255
CEL16-2 T=20	1328198	145046	70862	79793	926687	11093076		0.119732	0.0130754	0.00638795	0.00719305	0.0835374		CEL16-3 T=0	0.0651257	3.25629	0.273695	13.6847	-0.00882368	-0.441184	0.0309293	1.54646	-0.0135764	-0.678818
CEL16-3 T=20	1360356	172643	68454	88999	1045579	11334708		0.120017	0.0152314	0.00603933	0.0078519	0.0922458		CEL19-1 T=0	0.0667515	3.33757	0.230072	11.5036	-0.00903142	-0.451571	0.0305506	1.52753	-0.0144701	-0.723503
CEL19-1 T=20	1373189	154336	60759	27400	285896	11441432		0.120019	0.0134892	0.00531044	0.00239481	0.0249878		CEL19-2 T=0	0.0694152	3.47076	0.23211	11.6055	-0.00929419	-0.464709	0.0302943	1.51471	-0.0145636	-0.728182
CEL19-2 T=20	1341667	136321	56970	24516	205967	11104811		0.120819	0.0122759	0.00513021	0.00220769	0.0185475		CEL19-3 T=0	0.0676572	3.38286	0.247395	12.3698	-0.00916076	-0.458038	0.0302075	1.51038	-0.0147264	-0.736318
CEL19-3 T=20	1319733	166169	54419	20637	173152	10983730		0.120153	0.0151286	0.00495451	0.00187887	0.0157644		CEL21-1 T=0	0.0737224	3.68612	0.225944	11.2972	-0.00932078	-0.466039	0.0318035	1.59017	-0.012624	-0.631199
CEL21-1 T=20	1345836	139694	61353	104205	1332548	11195412		0.120213	0.0124778	0.00548019	0.00930783	0.119026		CEL21-2 T=0	0.0750742	3.75371	0.258458	12.9229	-0.00929278	-0.464639	0.0316514	1.58257	-0.0127078	-0.635391
CEL21-2 T=20	1352174	172709	61909	101605	1306242	11223046		0.120482	0.0153888	0.00551624	0.00905325	0.116389		CEL21-3 T=0	0.0674935	3.37468	0.266801	13.34	-0.00925715	-0.462858	0.0314735	1.57367	-0.0126646	-0.633228
CEL21-3 T=20	1343283	174663	61669	101493	1327764	11055616		0.121502	0.0157986	0.00557807	0.00918022	0.120099		CEL07-1 T=20	0.0584728	2.92364	0.225633	11.2816	-0.00710353	-0.355177	0.0887037	4.43519	0.0707374	3.53687
CEL07-1 T=44	1294876	151190	68915	141879	1771112	11159077		0.116038	0.0135486	0.00617569	0.0127142	0.158715		CEL07-2 T=20	0.0656008	3.28004	0.227335	11.3668	-0.00691552	-0.345776	0.084017	4.20085	0.0635546	3.17773
CEL07-2 T=44	1325166	139278	69804	134948	1739428	11313581		0.117131	0.0123107	0.00616993	0.011928	0.153747		CEL07-3 T=20	0.0647007	3.23503	0.271038	13.5519	-0.00729023	-0.364512	0.0862162	4.31081	0.0654682	3.27341
CEL07-3 T=44	1307303	169875	66676	133704	1684562	11061734		0.118182	0.015357	0.00602763	0.0120871	0.152287		CEL16-1 T=20	0.0621895	3.10947	0.228051	11.4026	-0.00750813	-0.375407	0.126583	6.32913	0.108635	5.43177
CEL16-1 T=44	1349290	141205	84927	230044	3075224	11190961		0.12057	0.0126178	0.00758889	0.0205562	0.274795		CEL16-2 T=20	0.0655987	3.27993	0.231332	11.5666	-0.00652525	-0.326263	0.129323	6.46614	0.111306	5.56531
CEL16-2 T=44	1310129	158690	94398	244604	3265550	11104699		0.11798	0.0142903	0.00850073	0.0220271	0.294069		CEL16-3 T=20	0.0667933	3.33967	0.264198	13.2099	-0.00706533	-0.353267	0.139475	6.97373	0.124762	6.23809
CEL16-3 T=44	1329122	162016	104494	254014	3453771	11203628		0.118633	0.014461	0.0093268	0.0226725	0.308273		CEL19-1 T=20	0.0668023	3.34011	0.237641	11.882	-0.00819452	-0.409726	0.0553899	2.7695	0.0208402	1.04201
CEL19-1 T=44	1300525	161764	64670	191239	2538373	10858625		0.119769	0.0148973	0.00595563	0.0176117	0.233766		CEL19-2 T=20	0.0701575	3.50788	0.219144	10.9572	-0.00847373	-0.423686	0.0525068	2.62534	0.0108893	0.544464
CEL19-2 T=44	1336050	133967	68898	197465	2690250	11165455		0.119659	0.0119983	0.00617064	0.0176854	0.240944		CEL19-3 T=20	0.0673665	3.36833	0.262632	13.1316	-0.00874592	-0.437296	0.0474402	2.37201	0.00658901	0.329451
CEL19-3 T=44	1320934	127602	77271	221894	3147763	11075290		0.119269	0.0115213	0.00697688	0.0200351	0.284215		CEL21-1 T=20	0.0676172	3.38086	0.222222	11.1111	-0.00793154	-0.396577	0.161908	8.0954	0.166141	8.30703
CEL21-1 T=44	1343187	141384	100237	272592	3865699	11225706		0.119653	0.0125947	0.00892924	0.0242828	0.344361		CEL21-2 T=20	0.0687449	3.43724	0.266597	13.3299	-0.0078757	-0.393785	0.157985	7.89927	0.162066	8.10331
CEL21-2 T=44	1296071	140740	82245	230040	3193318	10832565		0.119646	0.0129923	0.00759238	0.021236	0.294789		CEL21-3 T=20	0.0730269	3.65135	0.272844	13.6422	-0.00777991	-0.388995	0.159942	7.99709	0.167798	8.38988
CEL21-3 T=44	1317855	147367	83931	237238	3367859	11005412		0.119746	0.0133904	0.00762634	0.0215565	0.306018		CEL07-1 T=44	0.0500961	2.50481	0.238546	11.9273	-0.00685408	-0.342704	0.214395	10.7197	0.227464	11.3732
CEL07-1 T=68	1342509	154219	289737	306631	4393833	11063767		0.121343	0.0139391	0.0261879	0.0277149	0.397137		CEL07-2 T=44	0.0546813	2.73406	0.219675	10.9838	-0.00686301	-0.34315	0.20228	10.114	0.219788	10.9894
CEL07-2 T=68	1341985	161881	196882	285486	3990791	11011067		0.121876	0.0147017	0.0178804	0.0259272	0.362435		CEL07-3 T=44	0.0590955	2.95478	0.266113	13.3056	-0.00708346	-0.354173	0.204731	10.2366	0.217533	10.8766
CEL07-3 T=68	1394588	175459	159149	294781	3984606	11105013		0.125582	0.0158	0.0143313	0.0265449	0.358811		CEL16-1 T=44	0.069113	3.45565	0.224356	11.2178	-0.00466477	-0.233238	0.335227	16.7614	0.406822	20.3411
CEL16-1 T=68	1415495	138765	522880	359600	5249608	11088803		0.127651	0.012514	0.0471539	0.0324291	0.473415		CEL16-2 T=44	0.0582446	2.91223	0.249853	12.4926	-0.00325217	-0.162608	0.35789	17.8945	0.436603	21.8301
CEL16-2 T=68	1427837	154512	495058	378696	5791746	11140798		0.128163	0.013869	0.0444365	0.0339918	0.519868		CEL16-3 T=44	0.0609869	3.04935	0.252455	12.6227	-0.00197242	-0.0986212	0.367835	18.3917	0.458548	22.9274
CEL16-3 T=68	1406680	145653	596036	363001	5429202	11050188		0.127299	0.013181	0.053939	0.0328502	0.491322		CEL19-1 T=44	0.0657526	3.28763	0.259105	12.9552	-0.00719499	-0.359749	0.289857	14.4928	0.343426	17.1713
CEL19-1 T=68	1385400	134574	640155	409832	5341331	10988830		0.126073	0.0122464	0.0582551	0.0372953	0.486069		CEL19-2 T=44	0.0652927	3.26464	0.214914	10.7457	-0.00686191	-0.343095	0.290992	14.5496	0.354518	17.7259
CEL19-2 T=68	1413357	140215	570423	386439	5253293	11135327		0.126926	0.0125919	0.0512264	0.0347039	0.471768		CEL19-3 T=44	0.0636533	3.18266	0.207642	10.3821	-0.00561288	-0.280644	0.327196	16.3598	0.421377	21.0688
CEL19-3 T=68	1409704	156574	520297	380873	5163738	11002910		0.128121	0.0142302	0.0472872	0.0346157	0.469307		CEL21-1 T=44	0.0652656	3.26328	0.224004	11.2002	-0.00258832	-0.129416	0.392648	19.6324	0.51431	25.7155
CEL21-1 T=68	1374431	144808	505665	409375	6191094	11018234		0.124741	0.0131426	0.0458935	0.0371543	0.561895		CEL21-2 T=44	0.0652363	3.26181	0.230066	11.5033	-0.00465936	-0.232968	0.345701	17.285	0.437714	21.8857
CEL21-2 T=68	1349196	147978	441312	359190	5712337	10920264		0.12355	0.0135508	0.0404122	0.0328921	0.523095		CEL21-3 T=44	0.0656571	3.28285	0.236134	11.8067	-0.00460676	-0.230338	0.350639	17.532	0.455066	22.7533
CEL21-3 T=68	1369779	151109	428355	361910	5819060	11047392		0.123991	0.0136783	0.0387743	0.0327598	0.526736		CEL07-1 T=68	0.0723577	3.61789	0.244499	12.2249	0.0241486	1.20743	0.44553	22.2765	0.595855	29.7927
CEL07-1 T=92	1376535	138826	621496	376121	5962404	11059678		0.124464	0.0125524	0.0561948	0.0340083	0.539112		CEL07-2 T=68	0.0745951	3.72976	0.256123	12.8061	0.0112787	0.563933	0.417984	20.8992	0.542235	27.1118
CEL07-2 T=92	1390418	146343	546037	336665	5378522	11067134		0.125635	0.0132232	0.0493386	0.0304203	0.485991		CEL07-3 T=68	0.0901462	4.50731	0.272866	13.6433	0.00578044	0.289022	0.427502	21.3751	0.536637	26.8319
CEL07-3 T=92	1371318	150323	432622	362469	5528500	11014200		0.124505	0.0136481	0.0392786	0.0329092	0.501943		CEL16-1 T=68	0.0988285	4.94143	0.222774	11.1387	0.0566288	2.83144	0.518168	25.9084	0.713713	35.6857
CEL16-1 T=92	1463586	173607	1246987	423380	6564650	11197129		0.130711	0.0155046	0.111367	0.0378115	0.58628		CEL16-2 T=68	0.100977	5.04887	0.24343	12.1715	0.052419	2.62095	0.542247	27.1123	0.785488	39.2744
CEL16-2 T=92	1418969	154475	1081571	425150	6959667	10837428		0.130932	0.0142538	0.0997996	0.0392298	0.642188		CEL16-3 T=68	0.0973529	4.86764	0.232943	11.6471	0.0671402	3.35701	0.524657	26.2328	0.741382	37.0691
CEL16-3 T=92	1418704	179105	1191300	429492	6464403	11035711		0.128556	0.0162296	0.10795	0.0389184	0.585771		CEL19-1 T=68	0.0922093	4.61047	0.218696	10.9348	0.0738266	3.69133	0.593148	29.6574	0.733265	36.6633
CEL19-1 T=92	1460125	129860	1358274	481352	5816740	11066021		0.131947	0.011735	0.122743	0.0434982	0.52564		CEL19-2 T=68	0.0957847	4.78924	0.223962	11.1981	0.0629379	3.1469	0.553218	27.6609	0.711168	35.5584
CEL19-2 T=92	1427985	136488	1244326	451292	5877120	10947423		0.13044	0.0124676	0.113664	0.0412236	0.53685		CEL19-3 T=68	0.100802	5.04008	0.248937	12.4468	0.0568353	2.84177	0.551859	27.593	0.707365	35.3682
CEL19-3 T=92	1463423	152994	1217481	466583	6034032	11186430		0.130821	0.0136767	0.108836	0.0417097	0.539406		CEL21-1 T=68	0.0866198	4.33099	0.232356	11.6178	0.0546762	2.73381	0.590976	29.5488	0.850425	42.5213
CEL21-1 T=92	1399555	141862	979530	467547	7592418	11084863		0.126258	0.0127978	0.0883665	0.0421789	0.684936		CEL21-2 T=68	0.0816188	4.08094	0.238579	11.9289	0.0461847	2.30923	0.525301	26.2651	0.790475	39.5237
CEL21-2 T=92	1384834	149417	923998	425589	7307029	11052760		0.125293	0.0135185	0.0835988	0.0385052	0.661104		CEL21-3 T=68	0.0834711	4.17356	0.240522	12.0261	0.0436473	2.18236	0.523263	26.1631	0.7961	39.805
CEL21-3 T=92	1396146	177090	920497	437994	7497171	11062078		0.12621	0.0160087	0.0832119	0.0395942	0.677736		CEL07-1 T=92	0.0854565	4.27283	0.22336	11.168	0.0706348	3.53174	0.542501	27.125	0.815222	40.7611
CEL07-1 T=116	1360792	144551	927265	444310	7249212	10991331		0.123806	0.0131514	0.0843633	0.0404237	0.659539		CEL07-2 T=92	0.0903688	4.51844	0.233585	11.6793	0.0600133	3.00067	0.487215	24.3607	0.733144	36.6572
CEL07-2 T=116	1388872	151571	786584	403247	6556353	11029912		0.125919	0.0137418	0.0713137	0.0365594	0.594416		CEL07-3 T=92	0.0856255	4.28127	0.240063	12.0031	0.0444285	2.22142	0.525566	26.2783	0.757792	37.8896
CEL07-3 T=116	1388064	154175	646256	423768	6801331	11047669		0.125643	0.0139554	0.058497	0.0383581	0.615635		CEL16-1 T=92	0.111669	5.58347	0.268363	13.4181	0.156106	7.80532	0.601101	30.0551	0.888102	44.4051
CEL16-1 T=116	1456436	153870	1832996	494606	7200837	10998072		0.132426	0.0139906	0.166665	0.0449721	0.654736		CEL16-2 T=92	0.112599	5.62993	0.249296	12.4648	0.138187	6.90934	0.622955	31.1478	0.974487	48.7244
CEL16-2 T=116	1458494	190936	1882469	524633	7568594	11040859		0.1321	0.0172936	0.1705	0.0475174	0.685508		CEL16-3 T=92	0.102626	5.13129	0.279414	13.9707	0.150813	7.54063	0.618157	30.9078	0.887317	44.3658
CEL16-3 T=116	1483522	149061	1694703	530535	7517608	11345796		0.130755	0.013138	0.149368	0.0467605	0.66259		CEL19-1 T=92	0.116856	5.84278	0.2109	10.545	0.17373	8.6865	0.688724	34.4362	0.794406	39.7203
CEL19-1 T=116	1456612	158791	1985995	605951	6466033	10924475		0.133335	0.0145353	0.181793	0.0554673	0.591885		CEL19-2 T=92	0.110534	5.52671	0.222067	11.1033	0.159665	7.98326	0.653676	32.6838	0.811727	40.5863
CEL19-2 T=116	1457638	147054	1817400	560558	6605793	10844743		0.13441	0.0135599	0.167584	0.0516894	0.609124		CEL19-3 T=92	0.112133	5.60665	0.240499	12.025	0.152185	7.60926	0.661167	33.0583	0.815677	40.7839
CEL19-3 T=116	1474569	156043	1835078	576928	6685057	11075408		0.133139	0.0140891	0.165689	0.0520909	0.603595		CEL21-1 T=92	0.0929845	4.64923	0.227101	11.355	0.120475	6.02374	0.668396	33.4198	1.04054	52.0269
CEL21-1 T=116	1384387	137238	1211900	524205	8242662	10814685		0.12801	0.01269	0.112061	0.0484716	0.762173		CEL21-2 T=92	0.0889343	4.44672	0.238087	11.9044	0.113089	5.65444	0.611791	30.5895	1.00372	50.1858
CEL21-2 T=116	1410040	150768	1240938	501591	8323812	10940440		0.128883	0.0137808	0.113427	0.0458474	0.76083		CEL21-3 T=92	0.0927826	4.63913	0.276048	13.8024	0.112489	5.62447	0.62857	31.4285	1.02941	51.4707
CEL21-3 T=116	1451108	159550	1243291	516747	8659599	11156578		0.130067	0.014301	0.11144	0.0463177	0.776188		CEL07-1 T=116	0.0826938	4.13469	0.23249	11.6245	0.114273	5.71366	0.641351	32.0675	1.0013	50.0648
CEL07-1 T=140	1421208	177694	1341373	544925	8464454	10936152		0.129955	0.0162483	0.122655	0.0498279	0.773988		CEL07-2 T=116	0.0915597	4.57799	0.241491	12.0746	0.0940569	4.70284	0.581809	29.0904	0.900673	45.0337
CEL07-2 T=140	1445762	211031	1159102	505173	7954893	11033317		0.131036	0.0191267	0.105055	0.0457861	0.720988		CEL07-3 T=116	0.0904035	4.52018	0.244747	12.2374	0.0742015	3.71007	0.609524	30.4762	0.933459	46.673
CEL07-3 T=140	1415245	163952	922309	512523	8105279	11003616		0.128616	0.0148998	0.0838187	0.0465777	0.736601		CEL16-1 T=116	0.118869	5.94345	0.245284	12.2642	0.241774	12.0887	0.711434	35.5717	0.993876	49.6938
CEL16-1 T=140	1467272	204593	2513216	643544	8241830	10944324		0.134067	0.018694	0.229636	0.0588016	0.753069		CEL16-2 T=116	0.117498	5.87488	0.295634	14.7817	0.247715	12.3858	0.750653	37.5327	1.04142	52.0711
CEL16-2 T=140	1515393	225010	2345140	656135	8783109	11222110		0.135036	0.0200506	0.208975	0.0584681	0.782661		CEL16-3 T=116	0.111856	5.59279	0.232286	11.6143	0.214978	10.7489	0.738991	36.9495	1.00601	50.3005
CEL16-3 T=140	1425806	197785	2087042	643995	8285583	10904272		0.130757	0.0181383	0.191397	0.059059	0.759847		CEL19-1 T=116	0.12268	6.13402	0.253588	12.6794	0.26521	13.2605	0.873148	43.6574	0.896763	44.8381
CEL19-1 T=140	1535731	143666	2063753	714855	7565397	11392023		0.134808	0.0126111	0.181158	0.0627505	0.664096		CEL19-2 T=116	0.127191	6.35956	0.238719	11.9359	0.243197	12.1598	0.814936	40.7468	0.923399	46.17
CEL19-2 T=140	1456532	150050	1822684	685057	7734345	11107076		0.131136	0.0135094	0.164101	0.0616775	0.696344		CEL19-3 T=116	0.121859	6.09295	0.246786	12.3393	0.240262	12.0131	0.821123	41.0562	0.914856	45.7428
CEL19-3 T=140	1473175	194554	1926703	675459	7621387	11139326		0.13225	0.0174655	0.172964	0.0606373	0.684187		CEL21-1 T=116	0.100335	5.01677	0.225457	11.2728	0.157181	7.85907	0.765356	38.2678	1.15988	57.9939
CEL21-1 T=140	1403193	143127	1208513	618106	9635016	10967905		0.127936	0.0130496	0.110186	0.0563559	0.878474		CEL21-2 T=116	0.104	5.20002	0.242085	12.1043	0.159298	7.96489	0.724922	36.2461	1.1578	57.8901
CEL21-2 T=140	1407758	149643	1237141	563827	9209925	10897487		0.129182	0.0137319	0.113525	0.0517392	0.845142		CEL21-3 T=116	0.10897	5.44849	0.250015	12.5007	0.15622	7.81101	0.732168	36.6084	1.18153	59.0766
CEL21-3 T=140	1433577	191624	1185064	582964	9646007	11140836		0.128678	0.0172001	0.106371	0.0523268	0.865824		CEL07-1 T=140	0.108498	5.42489	0.2797	13.985	0.173594	8.6797	0.786254	39.3127	1.17813	58.9067
CEL07-1 T=164	1413536	167249	1500274	592372	8782230	11031901		0.128132	0.0151605	0.135994	0.0536963	0.796076		CEL07-2 T=140	0.113034	5.6517	0.323578	16.1789	0.146328	7.3164	0.723978	36.1989	1.09624	54.8121
CEL07-2 T=164	1505917	171140	1656198	608531	8896270	11230485		0.134092	0.0152389	0.147473	0.0541856	0.792154		CEL07-3 T=140	0.10288	5.14401	0.259144	12.9572	0.113429	5.67147	0.736174	36.8087	1.12037	56.0183
CEL07-3 T=164	1420954	179591	1162592	582658	8691659	10926716		0.130044	0.016436	0.106399	0.0533242	0.79545		CEL16-1 T=140	0.125753	6.28765	0.316981	15.8491	0.339328	16.9664	0.924524	46.2262	1.14581	57.2906
CEL16-1 T=164	1423621	178814	2190747	641809	8434747	11004219		0.12937	0.0162496	0.199082	0.0583239	0.766501		CEL16-2 T=140	0.129821	6.49106	0.337662	16.8831	0.30732	15.366	0.919385	45.9692	1.19153	59.5767
CEL16-2 T=164	1423079	200291	2016206	647952	8604928	10959542		0.129848	0.0182755	0.183968	0.0591222	0.785154		CEL16-3 T=140	0.111862	5.59308	0.308511	15.4255	0.280088	14.0044	0.928489	46.4245	1.15628	57.8142
CEL16-3 T=164	1420710	183679	1789868	681113	8766366	11126595		0.127686	0.0165081	0.160864	0.0612149	0.787875		CEL19-1 T=140	0.128861	6.44305	0.224255	11.2127	0.264226	13.2113	0.98537	49.2685	1.00834	50.4169
CEL19-1 T=164	1408397	153962	1751981	748055	7881509	10895268		0.129267	0.0141311	0.160802	0.0686587	0.723388		CEL19-2 T=140	0.113452	5.67258	0.237948	11.8974	0.237802	11.8901	0.968837	48.4419	1.05816	52.9082
CEL19-2 T=164	1403986	160808	1530380	701945	8032859	10928890		0.128466	0.014714	0.140031	0.0642284	0.735011		CEL19-3 T=140	0.118128	5.9064	0.298255	14.9127	0.251532	12.5766	0.952809	47.6405	1.03938	51.9691
CEL19-3 T=164	1447284	152521	1710904	724576	8071513	11101208		0.130372	0.0137391	0.154119	0.06527	0.727084		CEL21-1 T=140	0.100026	5.00132	0.230939	11.547	0.154278	7.71389	0.88684	44.342	1.33958	66.9788
CEL21-1 T=164	1398665	152867	1006632	660572	9912307	11006510		0.127076	0.0138888	0.0914579	0.0600165	0.900586		CEL21-2 T=140	0.105253	5.26267	0.24134	12.067	0.159451	7.97253	0.815704	40.7852	1.28807	64.4037
CEL21-2 T=164	1410503	168690	1119508	617608	9989994	11037413		0.127793	0.0152835	0.101428	0.0559559	0.905103		CEL21-3 T=140	0.103138	5.15688	0.29421	14.7105	0.148367	7.41837	0.824758	41.2379	1.32003	66.0016
CEL21-3 T=164	1411631	172605	1040457	633105	10081326	11052803		0.127717	0.0156164	0.0941351	0.05728	0.912106		CEL07-1 T=164	0.100846	5.04232	0.263117	13.1559	0.194259	9.71295	0.845859	42.293	1.21226	60.6131
														CEL07-2 T=164	0.125858	6.29289	0.264312	13.2156	0.212042	10.6021	0.8534	42.67	1.2062	60.3101
Data obtained from the solvent analysis shown in Fig. 7.														CEL07-3 T=164	0.108871	5.44356	0.28256	14.128	0.148411	7.42053	0.840126	42.0063	1.2113	60.5648
Strains CEL07 (srtA overexpression only), CEL16 (producing Xyn10A, Cel9G, and Cel48F), CEL19 (hydrolases and unanchored CipC2F3),														CEL16-1 T=164	0.106045	5.30224	0.279719	13.986	0.291995	14.5997	0.917163	45.8582	1.16657	58.3283
and CEL21 (hydrolases and anchored CipC2F3-CA_C0205ss) were grown in batch culture with xylan as the carbon source.														CEL16-2 T=164	0.10805	5.40252	0.310602	15.5301	0.26858	13.429	0.929463	46.4732	1.19539	59.7693
Supernatant samples were analysed by gas chromatography. Calibration curves were prepared for each of the measured compounds,														CEL16-3 T=164	0.0989759	4.9488	0.28366	14.183	0.232787	11.6393	0.961708	48.0854	1.19959	59.9795
and the concentrations of the samples were determined by comparison to the calibration curves.														CEL19-1 T=164	0.10561	5.2805	0.247425	12.3713	0.232691	11.6345	1.07641	53.8203	1.09995	54.9975
Valerate (50 mM) was used as an internal standard.														CEL19-2 T=164	0.102247	5.11237	0.256311	12.8156	0.200512	10.0256	1.00814	50.4071	1.11791	55.8955
														CEL19-3 T=164	0.110247	5.51233	0.24145	12.0725	0.222337	11.1169	1.02419	51.2096	1.10566	55.2831
														CEL21-1 T=164	0.0964169	4.82085	0.243731	12.1866	0.125264	6.2632	0.943243	47.1622	1.37374	68.6871
														CEL21-2 T=164	0.0994247	4.97123	0.264992	13.2496	0.14071	7.03551	0.880676	44.0338	1.38072	69.0361
														CEL21-3 T=164	0.0991062	4.95531	0.270067	13.5034	0.129412	6.47058	0.901079	45.054	1.39154	69.5771

## Sheet: Fig. 7 Solvents - organised
	Acetone	Ethanol	Butanol	Acetate	Butyrate		Organised data:
Sample	Conc	Conc	Conc	Conc	Conc
CEL07-1 T=0	2.74681	11.5259	-0.439515	1.61052	-0.614917		acetone	CEL07-1	CEL07-2	CEL07-3	CEL16-1	CEL16-2	CEL16-3	CEL19-1	CEL19-2	CEL19-3	CEL21-1	CEL21-2	CEL21-3
CEL07-2 T=0	3.40168	13.0254	-0.433086	1.60023	-0.637651		T=0	2.74681	3.40168	2.99586	3.32673	3.35239	3.25629	3.33757	3.47076	3.38286	3.68612	3.75371	3.37468
CEL07-3 T=0	2.99586	12.3549	-0.460096	1.57495	-0.638994		T=20	2.92364	3.28004	3.23503	3.10947	3.27993	3.33967	3.34011	3.50788	3.36833	3.38086	3.43724	3.65135
CEL16-1 T=0	3.32673	11.646	-0.440871	1.56988	-0.648957		T=44	2.50481	2.73406	2.95478	3.45565	2.91223	3.04935	3.28763	3.26464	3.18266	3.26328	3.26181	3.28285
CEL16-2 T=0	3.35239	11.8929	-0.406066	1.56583	-0.680255		T=68	3.61789	3.72976	4.50731	4.94143	5.04887	4.86764	4.61047	4.78924	5.04008	4.33099	4.08094	4.17356
CEL16-3 T=0	3.25629	13.6847	-0.441184	1.54646	-0.678818		T=92	4.27283	4.51844	4.28127	5.58347	5.62993	5.13129	5.84278	5.52671	5.60665	4.64923	4.44672	4.63913
CEL19-1 T=0	3.33757	11.5036	-0.451571	1.52753	-0.723503		T=116	4.13469	4.57799	4.52018	5.94345	5.87488	5.59279	6.13402	6.35956	6.09295	5.01677	5.20002	5.44849
CEL19-2 T=0	3.47076	11.6055	-0.464709	1.51471	-0.728182		T=140	5.42489	5.6517	5.14401	6.28765	6.49106	5.59308	6.44305	5.67258	5.9064	5.00132	5.26267	5.15688
CEL19-3 T=0	3.38286	12.3698	-0.458038	1.51038	-0.736318		T=164	5.04232	6.29289	5.44356	5.30224	5.40252	4.9488	5.2805	5.11237	5.51233	4.82085	4.97123	4.95531
CEL21-1 T=0	3.68612	11.2972	-0.466039	1.59017	-0.631199
CEL21-2 T=0	3.75371	12.9229	-0.464639	1.58257	-0.635391		ethanol	CEL07-1	CEL07-2	CEL07-3	CEL16-1	CEL16-2	CEL16-3	CEL19-1	CEL19-2	CEL19-3	CEL21-1	CEL21-2	CEL21-3
CEL21-3 T=0	3.37468	13.34	-0.462858	1.57367	-0.633228		T=0	11.5259	13.0254	12.3549	11.646	11.8929	13.6847	11.5036	11.6055	12.3698	11.2972	12.9229	13.34
CEL07-1 T=20	2.92364	11.2816	-0.355177	4.43519	3.53687		T=20	11.2816	11.3668	13.5519	11.4026	11.5666	13.2099	11.882	10.9572	13.1316	11.1111	13.3299	13.6422
CEL07-2 T=20	3.28004	11.3668	-0.345776	4.20085	3.17773		T=44	11.9273	10.9838	13.3056	11.2178	12.4926	12.6227	12.9552	10.7457	10.3821	11.2002	11.5033	11.8067
CEL07-3 T=20	3.23503	13.5519	-0.364512	4.31081	3.27341		T=68	12.2249	12.8061	13.6433	11.1387	12.1715	11.6471	10.9348	11.1981	12.4468	11.6178	11.9289	12.0261
CEL16-1 T=20	3.10947	11.4026	-0.375407	6.32913	5.43177		T=92	11.168	11.6793	12.0031	13.4181	12.4648	13.9707	10.545	11.1033	12.025	11.355	11.9044	13.8024
CEL16-2 T=20	3.27993	11.5666	-0.326263	6.46614	5.56531		T=116	11.6245	12.0746	12.2374	12.2642	14.7817	11.6143	12.6794	11.9359	12.3393	11.2728	12.1043	12.5007
CEL16-3 T=20	3.33967	13.2099	-0.353267	6.97373	6.23809		T=140	13.985	16.1789	12.9572	15.8491	16.8831	15.4255	11.2127	11.8974	14.9127	11.547	12.067	14.7105
CEL19-1 T=20	3.34011	11.882	-0.409726	2.7695	1.04201		T=164	13.1559	13.2156	14.128	13.986	15.5301	14.183	12.3713	12.8156	12.0725	12.1866	13.2496	13.5034
CEL19-2 T=20	3.50788	10.9572	-0.423686	2.62534	0.544464
CEL19-3 T=20	3.36833	13.1316	-0.437296	2.37201	0.329451		butanol	CEL07-1	CEL07-2	CEL07-3	CEL16-1	CEL16-2	CEL16-3	CEL19-1	CEL19-2	CEL19-3	CEL21-1	CEL21-2	CEL21-3
CEL21-1 T=20	3.38086	11.1111	-0.396577	8.0954	8.30703		T=0	-0.439515	-0.433086	-0.460096	-0.440871	-0.406066	-0.441184	-0.451571	-0.464709	-0.458038	-0.466039	-0.464639	-0.462858
CEL21-2 T=20	3.43724	13.3299	-0.393785	7.89927	8.10331		T=20	-0.355177	-0.345776	-0.364512	-0.375407	-0.326263	-0.353267	-0.409726	-0.423686	-0.437296	-0.396577	-0.393785	-0.388995
CEL21-3 T=20	3.65135	13.6422	-0.388995	7.99709	8.38988		T=44	-0.342704	-0.34315	-0.354173	-0.233238	-0.162608	-0.0986212	-0.359749	-0.343095	-0.280644	-0.129416	-0.232968	-0.230338
CEL07-1 T=44	2.50481	11.9273	-0.342704	10.7197	11.3732		T=68	1.20743	0.563933	0.289022	2.83144	2.62095	3.35701	3.69133	3.1469	2.84177	2.73381	2.30923	2.18236
CEL07-2 T=44	2.73406	10.9838	-0.34315	10.114	10.9894		T=92	3.53174	3.00067	2.22142	7.80532	6.90934	7.54063	8.6865	7.98326	7.60926	6.02374	5.65444	5.62447
CEL07-3 T=44	2.95478	13.3056	-0.354173	10.2366	10.8766		T=116	5.71366	4.70284	3.71007	12.0887	12.3858	10.7489	13.2605	12.1598	12.0131	7.85907	7.96489	7.81101
CEL16-1 T=44	3.45565	11.2178	-0.233238	16.7614	20.3411		T=140	8.6797	7.3164	5.67147	16.9664	15.366	14.0044	13.2113	11.8901	12.5766	7.71389	7.97253	7.41837
CEL16-2 T=44	2.91223	12.4926	-0.162608	17.8945	21.8301		T=164	9.71295	10.6021	7.42053	14.5997	13.429	11.6393	11.6345	10.0256	11.1169	6.2632	7.03551	6.47058
CEL16-3 T=44	3.04935	12.6227	-0.0986212	18.3917	22.9274
CEL19-1 T=44	3.28763	12.9552	-0.359749	14.4928	17.1713		acetate	CEL07-1	CEL07-2	CEL07-3	CEL16-1	CEL16-2	CEL16-3	CEL19-1	CEL19-2	CEL19-3	CEL21-1	CEL21-2	CEL21-3
CEL19-2 T=44	3.26464	10.7457	-0.343095	14.5496	17.7259		T=0	1.61052	1.60023	1.57495	1.56988	1.56583	1.54646	1.52753	1.51471	1.51038	1.59017	1.58257	1.57367
CEL19-3 T=44	3.18266	10.3821	-0.280644	16.3598	21.0688		T=20	4.43519	4.20085	4.31081	6.32913	6.46614	6.97373	2.7695	2.62534	2.37201	8.0954	7.89927	7.99709
CEL21-1 T=44	3.26328	11.2002	-0.129416	19.6324	25.7155		T=44	10.7197	10.114	10.2366	16.7614	17.8945	18.3917	14.4928	14.5496	16.3598	19.6324	17.285	17.532
CEL21-2 T=44	3.26181	11.5033	-0.232968	17.285	21.8857		T=68	22.2765	20.8992	21.3751	25.9084	27.1123	26.2328	29.6574	27.6609	27.593	29.5488	26.2651	26.1631
CEL21-3 T=44	3.28285	11.8067	-0.230338	17.532	22.7533		T=92	27.125	24.3607	26.2783	30.0551	31.1478	30.9078	34.4362	32.6838	33.0583	33.4198	30.5895	31.4285
CEL07-1 T=68	3.61789	12.2249	1.20743	22.2765	29.7927		T=116	32.0675	29.0904	30.4762	35.5717	37.5327	36.9495	43.6574	40.7468	41.0562	38.2678	36.2461	36.6084
CEL07-2 T=68	3.72976	12.8061	0.563933	20.8992	27.1118		T=140	39.3127	36.1989	36.8087	46.2262	45.9692	46.4245	49.2685	48.4419	47.6405	44.342	40.7852	41.2379
CEL07-3 T=68	4.50731	13.6433	0.289022	21.3751	26.8319		T=164	42.293	42.67	42.0063	45.8582	46.4732	48.0854	53.8203	50.4071	51.2096	47.1622	44.0338	45.054
CEL16-1 T=68	4.94143	11.1387	2.83144	25.9084	35.6857
CEL16-2 T=68	5.04887	12.1715	2.62095	27.1123	39.2744		butyrate	CEL07-1	CEL07-2	CEL07-3	CEl16-1	CEL16-2	CEL16-3	CEL19-1	CEL19-2	CEL19-3	CEL21-1	CEL21-2	CEL21-3
CEL16-3 T=68	4.86764	11.6471	3.35701	26.2328	37.0691		T=0	-0.614917	-0.637651	-0.638994	-0.648957	-0.680255	-0.678818	-0.723503	-0.728182	-0.736318	-0.631199	-0.635391	-0.633228
CEL19-1 T=68	4.61047	10.9348	3.69133	29.6574	36.6633		T=20	3.53687	3.17773	3.27341	5.43177	5.56531	6.23809	1.04201	0.544464	0.329451	8.30703	8.10331	8.38988
CEL19-2 T=68	4.78924	11.1981	3.1469	27.6609	35.5584		T=44	11.3732	10.9894	10.8766	20.3411	21.8301	22.9274	17.1713	17.7259	21.0688	25.7155	21.8857	22.7533
CEL19-3 T=68	5.04008	12.4468	2.84177	27.593	35.3682		T=68	29.7927	27.1118	26.8319	35.6857	39.2744	37.0691	36.6633	35.5584	35.3682	42.5213	39.5237	39.805
CEL21-1 T=68	4.33099	11.6178	2.73381	29.5488	42.5213		T=92	40.7611	36.6572	37.8896	44.4051	48.7244	44.3658	39.7203	40.5863	40.7839	52.0269	50.1858	51.4707
CEL21-2 T=68	4.08094	11.9289	2.30923	26.2651	39.5237		T=116	50.0648	45.0337	46.673	49.6938	52.0711	50.3005	44.8381	46.17	45.7428	57.9939	57.8901	59.0766
CEL21-3 T=68	4.17356	12.0261	2.18236	26.1631	39.805		T=140	61.2047	56.9504	58.2037	59.5255	61.9009	60.0696	52.3837	54.9722	53.9964	69.5917	66.9162	68.5764
CEL07-1 T=92	4.27283	11.168	3.53174	27.125	40.7611		T=164	60.6131	60.3101	60.5648	58.3283	59.7693	59.9795	54.9975	55.8955	55.2831	68.6871	69.0361	69.5771
CEL07-2 T=92	4.51844	11.6793	3.00067	24.3607	36.6572
CEL07-3 T=92	4.28127	12.0031	2.22142	26.2783	37.8896		Data shown on the previous page, organised by time and analysed compound.
CEL16-1 T=92	5.58347	13.4181	7.80532	30.0551	44.4051
CEL16-2 T=92	5.62993	12.4648	6.90934	31.1478	48.7244
CEL16-3 T=92	5.13129	13.9707	7.54063	30.9078	44.3658
CEL19-1 T=92	5.84278	10.545	8.6865	34.4362	39.7203
CEL19-2 T=92	5.52671	11.1033	7.98326	32.6838	40.5863
CEL19-3 T=92	5.60665	12.025	7.60926	33.0583	40.7839
CEL21-1 T=92	4.64923	11.355	6.02374	33.4198	52.0269
CEL21-2 T=92	4.44672	11.9044	5.65444	30.5895	50.1858
CEL21-3 T=92	4.63913	13.8024	5.62447	31.4285	51.4707
CEL07-1 T=116	4.13469	11.6245	5.71366	32.0675	50.0648
CEL07-2 T=116	4.57799	12.0746	4.70284	29.0904	45.0337
CEL07-3 T=116	4.52018	12.2374	3.71007	30.4762	46.673
CEL16-1 T=116	5.94345	12.2642	12.0887	35.5717	49.6938
CEL16-2 T=116	5.87488	14.7817	12.3858	37.5327	52.0711
CEL16-3 T=116	5.59279	11.6143	10.7489	36.9495	50.3005
CEL19-1 T=116	6.13402	12.6794	13.2605	43.6574	44.8381
CEL19-2 T=116	6.35956	11.9359	12.1598	40.7468	46.17
CEL19-3 T=116	6.09295	12.3393	12.0131	41.0562	45.7428
CEL21-1 T=116	5.01677	11.2728	7.85907	38.2678	57.9939
CEL21-2 T=116	5.20002	12.1043	7.96489	36.2461	57.8901
CEL21-3 T=116	5.44849	12.5007	7.81101	36.6084	59.0766
CEL07-1 T=140	5.42489	13.985	8.6797	39.3127	58.9067
CEL07-2 T=140	5.6517	16.1789	7.3164	36.1989	54.8121
CEL07-3 T=140	5.14401	12.9572	5.67147	36.8087	56.0183
CEL16-1 T=140	6.28765	15.8491	16.9664	46.2262	57.2906
CEL16-2 T=140	6.49106	16.8831	15.366	45.9692	59.5767
CEL16-3 T=140	5.59308	15.4255	14.0044	46.4245	57.8142
CEL19-1 T=140	6.44305	11.2127	13.2113	49.2685	50.4169
CEL19-2 T=140	5.67258	11.8974	11.8901	48.4419	52.9082
CEL19-3 T=140	5.9064	14.9127	12.5766	47.6405	51.9691
CEL21-1 T=140	5.00132	11.547	7.71389	44.342	66.9788
CEL21-2 T=140	5.26267	12.067	7.97253	40.7852	64.4037
CEL21-3 T=140	5.15688	14.7105	7.41837	41.2379	66.0016
CEL07-1 T=164	5.04232	13.1559	9.71295	42.293	60.6131
CEL07-2 T=164	6.29289	13.2156	10.6021	42.67	60.3101
CEL07-3 T=164	5.44356	14.128	7.42053	42.0063	60.5648
CEL16-1 T=164	5.30224	13.986	14.5997	45.8582	58.3283
CEL16-2 T=164	5.40252	15.5301	13.429	46.4732	59.7693
CEL16-3 T=164	4.9488	14.183	11.6393	48.0854	59.9795
CEL19-1 T=164	5.2805	12.3713	11.6345	53.8203	54.9975
CEL19-2 T=164	5.11237	12.8156	10.0256	50.4071	55.8955
CEL19-3 T=164	5.51233	12.0725	11.1169	51.2096	55.2831
CEL21-1 T=164	4.82085	12.1866	6.2632	47.1622	68.6871
CEL21-2 T=164	4.97123	13.2496	7.03551	44.0338	69.0361
CEL21-3 T=164	4.95531	13.5034	6.47058	45.054	69.5771

## Sheet: Fig. 7 Pellet protein
	Organisation - two time-points per plate, samples measured in triplicate
	1	2	3	4	5	6	7	8	9	10	11	12
A	0	0	0	CEL07-1	CEL07-1	CEL07-1	CEL07-2	CEL07-2	CEL07-2	CEL07-3	CEL07-3	CEL07-3
B	200	200	200	CEL16-1	CEL16-1	CEL16-1	CEL16-2	CEL16-2	CEL16-2	CEL16-3	CEL16-3	CEL16-3
C	400	400	400	CEL19-1	CEL19-1	CEL19-1	CEL19-2	CEL19-2	CEL19-2	CEL19-3	CEL19-3	CEL19-3
D	600	600	600	CEL21-1	CEL21-1	CEL21-1	CEL21-2	CEL21-2	CEL21-2	CEL21-3	CEL21-3	CEL21-3
E	800	800	800	CEL07-1	CEL07-1	CEL07-1	CEL07-2	CEL07-2	CEL07-2	CEL07-3	CEL07-3	CEL07-3
F	1000	1000	1000	CEL16-1	CEL16-1	CEL16-1	CEL16-2	CEL16-2	CEL16-2	CEL16-3	CEL16-3	CEL16-3
G	Xylan only	Xylan only	Xylan only	CEL19-1	CEL19-1	CEL19-1	CEL19-2	CEL19-2	CEL19-2	CEL19-3	CEL19-3	CEL19-3
H	Xylan only	Xylan only	Xylan only	CEL21-1	CEL21-1	CEL21-1	CEL21-2	CEL21-2	CEL21-2	CEL21-3	CEL21-3	CEL21-3
	Absorbance (A562-A750)																			Protein concentrations (mg/ml)
	T=0, T=20																			1. T=0, T=20
	1	2	3	4	5	6	7	8	9	10	11	12								1	2	3	4	5	6	7	8	9	10	11	12
A	-0.051	-0.052	-0.053	0.271	0.267	0.252	0.207	0.236	0.235	0.237	0.229	0.231							A	0	-0.052	y=0.0011x-0.039	246.403	242.766	229.13	188.221	214.584	213.675	215.494	208.221	210.039
B	0.213	0.192	0.218	0.261	0.259	0.272	0.262	0.231	0.236	0.227	0.242	0.241							B	200	0.207667		237.312	235.494	247.312	238.221	210.039	214.584	206.403	220.039	219.13
C	0.443	0.43	0.434	0.215	0.203	0.213	0.238	0.264	0.245	x	0.26	0.266							C	400	0.435667		195.494	184.584	193.675	216.403	240.039	222.766		236.403	241.857
D	0.657	0.625	0.535	0.242	0.247	0.231	0.238	0.231	0.224	0.269	0.271	0.275							D	600	0.605667		220.039	224.584	210.039	216.403	210.039	203.675	244.584	246.403	250.039
E	0.926	0.977	0.856	0.186	0.18	0.175	0.182	0.172	0.177	0.203	0.195	0.207							E	800	0.919667		169.13	163.675	159.13	165.494	156.403	160.948	184.584	177.312	188.221
F	1.152	x	1.037	0.37	0.374	0.351	0.343	0.333	0.326	0.384	0.383	0.42							F	1000	1.0945		336.403	340.039	319.13	311.857	302.766	296.403	349.13	348.221	381.857
G	0.319	x	0.281	0.208	0.193	0.203	0.189	0.203	0.202	0.175	0.172	0.2							G	290.039		255.494	189.13	175.494	184.584	171.857	184.584	183.675	159.13	156.403	181.857
H	0.225	0.205	0.204	0.586	0.643	0.598	0.356	0.347	0.375	0.427	0.431	0.459							H	204.584	186.403	185.494	532.766	584.584	543.675	323.675	315.494	340.948	388.221	391.857	417.312
	T=44, T=68																			T=44, T=68
	1	2	3	4	5	6	7	8	9	10	11	12								1	2	3	4	5	6	7	8	9	10	11	12
A	-0.055	-0.059	-0.058	0.415	0.441	0.403	0.444	0.444	0.427	0.372	0.389	0.381							A	0	-0.0573333	y=0.0008x - 0.0343	518.784	551.284	503.784	555.034	555.034	533.784	465.034	486.284	476.284
B	0.144	0.126	0.136	0.6	0.591	0.629	0.658	0.682	0.698	0.671	0.663	0.727							B	200	0.135333		750.034	738.784	786.284	822.534	852.534	872.534	838.784	828.784	908.784
C	0.313	0.281	0.272	0.658	0.663	0.603	0.581	0.581	0.584	0.612	0.658	0.718							C	400	0.288667		822.534	828.784	753.784	726.284	726.284	730.034	765.034	822.534	897.534
D	0.467	0.43	0.437	0.546	0.535	0.449	0.512	0.418	0.458	0.537	0.58	0.606							D	600	0.444667		682.534	668.784	561.284	640.034	522.534	572.534	671.284	725.034	757.534
E	0.613	0.58	0.571	0.515	0.482	0.471	0.544	0.536	0.546	0.493	0.483	0.59							E	800	0.588		643.784	602.534	588.784	680.034	670.034	682.534	616.284	603.784	737.534
F	0.751	0.726	0.71	0.565	0.604	0.565	0.601	0.588	0.567	0.671	0.664	0.764							F	1000	0.729		706.284	755.034	706.284	751.284	735.034	708.784	838.784	830.034	955.034
G	0.05	0.04	0.042	0.545	0.566	0.535	0.662	0.593	0.662	0.536	0.543	0.611							G	62.5343	50.0343	52.5343	681.284	707.534	668.784	827.534	741.284	827.534	670.034	678.784	763.784
H	0.093	0.082	0.094	0.8	0.825	0.763	0.674	0.601	0.598	0.739	0.719	0.842							H	116.284	102.534	117.534	1000.03	1031.28	953.784	842.534	751.284	747.534	923.784	898.784	1052.53
	T=92, T=164 (samples 1:1 diluted)																			T=92, T=164 (corrected for 1:1 dilution)
	1	2	3	4	5	6	7	8	9	10	11	12								1	2	3	4	5	6	7	8	9	10	11	12
A	-0.057	-0.056	-0.058	0.408	0.356	0.419	0.383	0.408	0.444	0.366	0.423	0.441							A	0	-0.057	y=0.001x - 0.0288	816.058	712.058	838.058	766.058	816.058	888.058	732.058	846.058	882.058
B	0.193	0.186	0.174	0.394	0.39	0.417	0.388	0.4	0.375	0.422	0.43	0.482							B	200	0.184333		788.058	780.058	834.058	776.058	800.058	750.058	844.058	860.058	964.058
C	0.393	0.384	0.385	0.364	0.356	0.369	0.421	0.404	0.417	0.355	0.361	0.442							C	400	0.387333		728.058	712.058	738.058	842.058	808.058	834.058	710.058	722.058	884.058
D	0.583	0.5	0.538	0.441	0.41	0.428	0.343	0.324	0.361	0.43	0.459	0.467							D	600	0.540333		882.058	820.058	856.058	686.058	648.058	722.058	860.058	918.058	934.058
E	0.769	0.749	0.705	0.231	0.223	0.239	0.263	0.286	0.272	0.346	0.371	0.404							E	800	0.741		462.058	446.058	478.058	526.058	572.058	544.058	692.058	742.058	808.058
F	1	0.875	0.921	0.321	0.297	0.295	0.533	0.535	0.508	0.276	0.279	0.304							F	1000	0.932		642.058	594.058	590.058	1066.06	1070.06	1016.06	552.058	558.058	608.058
G	0.247	0.221	0.215	0.314	0.323	0.295	0.305	0.29	0.305	0.354	0.363	0.475							G	247.029	221.029	215.029	628.058	646.058	590.058	610.058	580.058	610.058	708.058	726.058	950.058
H	0.306	0.296	0.292	0.283	0.266	0.275	0.366	0.353	0.373	0.416	0.393	0.386							H	306.029	296.029	292.029	566.058	532.058	550.058	732.058	706.058	746.058	832.058	786.058	772.058
	T=116, 140 (samples 1:1 diluted)																			T=116, 140 (corrected for 1:1 dilution)
	1	2	3	4	5	6	7	8	9	10	11	12								1	2	3	4	5	6	7	8	9	10	11	12
A	-0.051	-0.056	-0.055	0.295	0.29	0.286	0.37	0.347	0.306	0.315	0.314	0.289							A	0	-0.054	y = 0.0009x - 0.283	655.612	644.501	635.612	822.279	771.168	680.057	700.057	697.834	642.279
B	0.158	0.185	0.186	0.313	0.3	0.281	0.279	0.34	0.349	0.405	0.342	0.311							B	200	0.176333		695.612	666.723	624.501	620.057	755.612	775.612	900.057	760.057	691.168
C	0.367	0.389	0.362	0.314	0.264	0.245	0.267	0.23	0.285	0.33	0.275	0.291							C	400	0.372667		697.834	586.723	544.501	593.39	511.168	633.39	733.39	611.168	646.723
D	0.519	0.55	0.491	0.374	0.365	0.364	0.222	0.184	0.213	0.274	0.302	0.264							D	600	0.52		831.168	811.168	808.945	493.39	408.945	473.39	608.945	671.168	586.723
E	0.765	0.702	0.689	0.27	0.315	0.297	0.283	0.305	0.305	0.25	0.254	0.257							E	800	0.718667		600.057	700.057	660.057	628.945	677.834	677.834	555.612	564.501	571.168
F	0.957	0.887	0.852	0.291	0.269	0.273	0.271	0.295	0.29	0.329	0.315	0.241							F	1000	0.898667		646.723	597.834	606.723	602.279	655.612	644.501	731.168	700.057	535.612
G	0.143	0.114	0.131	0.285	0.278	0.276	0.264	0.26	0.275	0.36	0.339	0.309							G	158.917	126.695	145.584	633.39	617.834	613.39	586.723	577.834	611.168	800.057	753.39	686.723
H	0.223	0.211	0.181	0.26	0.257	0.275	0.279	0.307	0.27	0.313	0.315	0.302							H	247.806	234.473	201.139	577.834	571.168	611.168	620.057	682.279	600.057	695.612	700.057	671.168
Protein concentrations (mg/ml) - average of 3 measurements
	CEL07-1	CEL07-2	CEL07-3	CEL16-1	CEL16-2	CEL16-3	CEL19-1	CEL19-2	CEL19-3	CEL21-1	CEL21-2	CEL21-3	xylan only
T=0	239.433	205.494	211.251	240.039	220.948	215.191	191.251	226.403	239.13	218.221	210.039	247.009	272.766
T=20	163.978	160.948	183.372	331.857	303.675	359.736	183.069	180.039	165.797	553.675	326.706	399.13	192.16
T=44	524.618	547.951	475.868	758.368	849.201	858.784	801.701	727.534	828.368	637.534	578.368	717.951	55.0343
T=68	611.701	677.534	652.534	722.534	731.701	874.618	685.868	798.784	704.201	995.034	780.451	958.368	112.118
T=92	788.724	823.391	820.058	800.724	775.391	889.391	726.058	828.058	772.058	852.724	685.391	904.058	227.695
T=116	645.242	757.834	680.057	662.279	717.094	783.76	609.686	579.316	663.76	817.094	458.575	622.279	143.732
T=140	653.39	661.538	563.76	617.094	634.131	655.612	621.538	591.908	746.723	586.723	634.131	688.945	227.806
T=168	462.058	547.391	747.391	608.724	1050.72	572.724	621.391	600.058	794.724	549.391	728.058	796.724	298.029
Total amount of protein (mg)
	CEL07-1	CEL07-2	CEL07-3	CEL16-1	CEL16-2	CEL16-3	CEL19-1	CEL19-2	CEL19-3	CEL21-1	CEL21-2	CEL21-3	xylan only
T=0	59.8582	51.3734	52.8128	60.0097	55.237	53.7976	47.8128	56.6007	59.7825	54.5552	52.5097	61.7522	68.1916
T=20	40.9946	40.237	45.8431	82.9643	75.9188	89.934	45.7673	45.0097	41.4491	138.419	81.6764	99.7825	48.0401
T=44	131.154	136.988	118.967	189.592	212.3	214.696	200.425	181.884	207.092	159.384	144.592	179.488	13.7586
T=68	152.925	169.384	163.134	180.634	182.925	218.654	171.467	199.696	176.05	248.759	195.113	239.592	28.0294
T=92	197.181	205.848	205.014	200.181	193.848	222.348	181.514	207.014	193.014	213.181	171.348	226.014	56.9239
T=116	161.31	189.459	170.014	165.57	179.273	195.94	152.422	144.829	165.94	204.273	114.644	155.57	35.933
T=140	163.347	165.385	140.94	154.273	158.533	163.903	155.385	147.977	186.681	146.681	158.533	172.236	56.9515
T=168	115.514	136.848	186.848	152.181	262.681	143.181	155.348	150.014	198.681	137.348	182.014	199.181	74.5072
Data obtained from the protein analysis shown in Fig. 7.
Strains CEL07 (srtA overexpression only), CEL16 (producing Xyn10A, Cel9G, and Cel48F), CEL19 (hydrolases and unanchored CipC2F3),
and CEL21 (hydrolases and anchored CipC2F3-CA_C0205ss) were grown in batch culture with xylan as the carbon source.
Pellet samples were resuspended in 250 µl PBS and allowed to lyse by autolysis; the amount of protein in each sample was quantified by BCA assay.
Concentration was determined by comparison to a BSA standard curve, carried out for each 96-well plate.

## Sheet: Fig. 8 Sugar release
Xylan - 2h	Absorbance values				Standard Curve (mg/ml)				Average								Xylan	Linear regression fit (mg/ml)			Average	Average reducing sugar (minus xylan residual sugar)
CEL07-1	0.235	0.206	0.197		0	0.048	0.047	0.048	0.0476667								CEL07-1	0.415	0.34	0.317	0.357	0.21
CEL07-2	0.293	0.261	0.244		0.5	0.246	0.23	0.22	0.232								CEL07-2	0.565	0.483	0.44	0.496	0.349
CEL07-3	0.256	0.275	0.257		1	0.45	0.421	0.206	0.359								CEL07-3	0.47	0.518	0.473	0.487	0.34
CEL16-1	1.095	0.868	0.992		1.5	0.724	0.715	0.745	0.728								CEL16-1	2.625	2.042	2.359	2.342	2.195
CEL16-2	0.91	0.987	0.894		2	1.019	1.002	0.977	0.999333								CEL16-2	2.149	2.347	2.108	2.201	2.054
CEL16-3	1.163	1.17	1.161		3	1.315	1.323	1.291	1.30967								CEL16-3	2.8	2.818	2.795	2.804	2.657
CEL19-1	0.987	1.035	1.034		4	1.594	1.654	1.279	1.509								CEL19-1	2.348	2.47	2.468	2.429	2.282
CEL19-2	1.015	1.02	0.925														CEL19-2	2.419	2.433	2.189	2.347	2.2
CEL19-3	0.993	0.769	0.563														CEL19-3	2.363	1.787	1.258	1.802	1.655
CEL21-1	0.9	0.882	0.655														CEL21-1	2.124	2.077	1.495	1.899	1.752
CEL21-2	0.917	0.862	0.78														CEL21-2	2.169	2.026	1.815	2.003	1.856
CEL21-3	0.932	0.825	0.659														CEL21-3	2.207	1.931	1.506	1.881	1.734
Xylan residual sugar	0.141	0.116	0.134														Xylan residual sugar				0.147
CMC - 2h	Absorbance values				Standard Curve (mg/ml)				Average								CMC	Linear regression fit (mg/ml)			Average reducing sugar (mg/ml)
CEL07-1	0.186	0.193	0.17		0	0.046	0.046	0.046	0.046								CEL07-1	0.31	0.325	0.272	0.303
CEL07-2	0.224	0.219	0.225		0.5	0.251	0.235	0.201	0.229								CEL07-2	0.4	0.388	0.402	0.397
CEL07-3	0.237	0.227	0.227		1	0.51	0.5	0.492	0.500667								CEL07-3	0.43	0.406	0.407	0.414
CEL16-1	0.258	0.256	0.258		1.5	0.722	0.732	0.732	0.728667								CEL16-1	0.478	0.474	0.48	0.478
CEL16-2	0.202	0.221	0.226														CEL16-2	0.348	0.391	0.403	0.381
CEL16-3	0.245	0.243	0.229		3	1.315	1.325	1.342	1.32733								CEL16-3	0.448	0.443	0.411	0.434
CEL19-1	0.201	0.2	0.19		4	1.74	1.715	1.738	1.731								CEL19-1	0.344	0.343	0.319	0.335
CEL19-2	0.209	0.21	0.209														CEL19-2	0.364	0.367	0.364	0.365
CEL19-3	0.225	0.227	0.218														CEL19-3	0.401	0.405	0.385	0.397
CEL21-1	0.151	0.144	0.147														CEL21-1	0.226	0.211	0.218	0.218
CEL21-2	0.209	0.21	0.195														CEL21-2	0.363	0.367	0.331	0.354
CEL21-3	0.197	0.189	0.191														CEL21-3	0.336	0.317	0.321	0.324
CMC residual sugar	0.047	0.045	0.044														CMC residual sugar	-0.022	-0.02	-0.023
PASC -72h	Absorbance values				Standard Curve (mg/ml)				Average								PASC	Linear regression fit (mg/ml)			Average reducing sugar (mg/ml)
CEL07-1	0.14	0.126	0.128		0	0.047	0.047	0.14	0.078								CEL07-1	0.125	0.089	0.096	0.103
CEL07-2	0.162	0.149	0.148		0.5	0.25	0.246	0.162	0.219333								CEL07-2	0.182	0.149	0.145	0.158
CEL07-3	0.175	0.137	0.132		1	0.502	0.505	0.175	0.394								CEL07-3	0.214	0.117	0.106	0.146
CEL16-1	0.236	0.222	0.209		1.5	0.721	0.703	0.236	0.553333								CEL16-1	0.368	0.332	0.3	0.333
CEL16-2	0.244	0.264	0.252		2	1.005	1.034	0.244	0.761								CEL16-2	0.39	0.44	0.409	0.413
CEL16-3	0.263	0.229	0.243		3	1.201	1.339	0.263	0.934333								CEL16-3	0.436	0.352	0.387	0.391
CEL19-1	0.208	0.194	0.253		4	1.591	1.646	0.208	1.14833								CEL19-1	0.299	0.262	0.411	0.324
CEL19-2	0.242	0.238	0.232														CEL19-2	0.385	0.375	0.358	0.373
CEL19-3	0.22	0.255	0.273														CEL19-3	0.328	0.416	0.462	0.402
CEL21-1	0.202	0.163	0.19														CEL21-1	0.281	0.184	0.251	0.239
CEL21-2	0.2	0.199	0.225														CEL21-2	0.278	0.274	0.341	0.298
CEL21-3	0.169	0.21	0.205														CEL21-3	0.2	0.303	0.29	0.264
PASC residual sugar	0.042	0.046	0.045														PASC residual sugar	-0.096	-0.086	-0.088	-0.09
Wheat straw -72h	Absorbance values				Standard Curve (mg/ml)				Average								Wheat straw residual sugar	Linear regression fit (mg/ml)			Average reducing sugar (mg/ml)
CEL07-1	0.101	0.098	0.101		0	0.076	0.075	0.075	0.0753333								CEL07-1	0.025	0.022	0.025	0.024
CEL07-2	0.099	0.104	0.104		0.5	0.631	0.628	0.63	0.629667								CEL07-2	0.023	0.028	0.028	0.026
CEL07-3	0.095	0.097	0.099		1	1.271	1.326	1.252	1.283								CEL07-3	0.02	0.022	0.023	0.021
CEL16-1	0.126	0.128	0.116		1.5	1.821	1.788	1.811	1.80667								CEL16-1	0.047	0.048	0.038	0.044
CEL16-2	0.13	0.126	0.14														CEL16-2	0.05	0.047	0.059	0.052
CEL16-3	0.12	0.129	0.124														CEL16-3	0.042	0.049	0.044	0.045
CEL19-1	0.184	0.184	0.194														CEL19-1	0.096	0.096	0.104	0.099
CEL19-2	0.174	0.181	0.182														CEL19-2	0.088	0.093	0.094	0.092
CEL19-3	0.135	0.186	0.182														CEL19-3	0.054	0.097	0.094	0.082
CEL21-1	0.138	0.138	0.156														CEL21-1	0.057	0.057	0.072	0.062
CEL21-2	0.115	0.148	0.166														CEL21-2	0.037	0.065	0.08	0.061
CEL21-3	0.161	0.167	0.162														CEL21-3	0.076	0.081	0.077	0.078
Wheat straw residual sugar	0.051	0.051	0.051														Wheat straw residual sugar	-0.058	-0.062	-0.058	-0.0593333
Supernatant residual sugar	Absorbance values				Standard Curve (mg/ml)				Average								Supernatant residual sugar	Linear regression fit (mg/ml)			Average reducing sugar (mg/ml)
CEL07-1	0.046	0.045	0.045		0	0.046	0.046	0.046	0.046								CEL07-1	-0.022	-0.024	-0.024	-0.0233333
CEL07-2	0.047	0.106*	0.047		0.5	0.251	0.235	0.201	0.229								CEL07-2	-0.02	0.121*	-0.019	-0.0195
CEL07-3	0.045	0.046	0.046		1	0.51	0.5	0.492	0.500667								CEL07-3	-0.023	-0.022	-0.022	-0.0223333
CEL16-1	0.046	0.046	0.045		1.5	0.722	0.732	0.732	0.728667								CEL16-1	-0.022	-0.02	-0.023	-0.0216667
CEL16-2	0.049	0.049	0.048														CEL16-2	-0.015	-0.015	-0.018	-0.016
CEL16-3	0.049	0.048	0.047		3	1.315	1.325	1.342	1.32733								CEL16-3	-0.016	-0.016	-0.02	-0.0173333
CEL19-1	0.046	0.065	0.046		4	1.74	1.715	1.738	1.731								CEL19-1	-0.022	0.022	-0.021	-0.007
CEL19-2	0.047	0.045	0.045														CEL19-2	-0.019	-0.023	-0.023	-0.0216667
CEL19-3	0.046	0.045	0.047														CEL19-3	-0.022	-0.023	-0.02	-0.0216667
CEL21-1	0.045	0.047	0.046														CEL21-1	-0.024	-0.02	-0.02	-0.0213333
CEL21-2	0.045	0.045	0.046														CEL21-2	-0.023	-0.023	-0.02	-0.022
CEL21-3	0.044	0.046	0.046														CEL21-3	-0.025	-0.022	-0.022	-0.023
																			*Value discounted as anomalous
NOTE: For wheat straw absorbance was measured without diluting the samples in dH2O.
Instead, 100 µl reaction mixture was added to the 96-well plate and absorbance measured at 540 nm.
This was necessary as the samples had low sugar concentrations and diluting them resulted in inaccurate readings.
Data obtained from the sugar release assay shown in Fig. 9.
Strains CEL07 (srtA overexpression only), CEL16 (producing Xyn10A, Cel9G, and Cel48F), CEL19 (hydrolases and unanchored CipC2F3),
and CEL21 (hydrolases and anchored CipC2F3-CA_C0205ss) were cultured. Supernatants were harvested and concentrated via ultracentrifugation.
Reducing sugar release assays were carried out on xylan, CMC, PASC, wheat straw, and Avicel, and analysed using a DNS assay.
Reducing sugar concentrations were analysed by comparison to a standard curve prepared with glucose.
Negative concentration values have been treated as 0 for analytical purposes.
Avicel data has not been shown as no sugar release was identified for any strain.

## Sheet: Fig. 9 Sugar release
Wheat straw only (A540)	0 h	4 h	20 h	44 h	68 h	92 h		Wheat straw+Cellulase (A540)	0 h	4 h	20 h	44 h	68 h	92 h		Wheat straw+CEL19 (unanchored cellulosome) (A540)	0 h	4 h	20 h	44 h	68 h	92 h		Wheat straw+CEL21 (anchored cellulosome) (A540)	0 h	4 h	20 h	44 h	68 h	92 h
Tube 1 measurement 1	0.0631	0.0552	0.0684	0.0504	0.0687	0.0797		Tube 1 measurement 1	0.2787	0.5813	1.0738	0.9562	1.0981	1.2567		Tube 1 measurement 1	0.063	0.0594	0.0745	0.1077	0.1231	0.1174		Tube 1 measurement 1	0.0669	0.0833	0.0778	0.1336	0.1426	0.1529
Tube 1 measurement 2	0.0637	0.0551	0.0647	0.0644	0.0644	0.0691		Tube 1 measurement 2	0.2636	0.639	1.0498	0.9977	1.0941	1.2774		Tube 1 measurement 2	0.0833	0.0687	0.0643	0.0878	0.1021	0.1092		Tube 1 measurement 2	0.0888	0.0832	0.0791	0.1191	0.1238	0.1486
Tube 1 measurement 3	0.0621	0.0548	0.066	0.0686	0.0703	0.0684		Tube 1 measurement 3	0.2592	0.6418	0.9091	1.0499	1.1233	1.2187		Tube 1 measurement 3	0.0681	0.0745	0.0693	0.1165	0.1115	0.1123		Tube 1 measurement 3	0.0695	0.0758	0.0822	0.1241	0.1304	0.1509
Tube 2 measurement 1	0.0601	0.0634	0.0784	0.0691	0.0658	0.0788		Tube 2 measurement 1	0.2155	0.5897	1.0217	1.0615	1.2698	0.9371		Tube 2 measurement 1	0.0654	0.076	0.0842	0.1135	0.126	0.1173		Tube 2 measurement 1	0.0692	0.0863	0.1101	0.1443	0.153	0.1435
Tube 2 measurement 2	0.0633	0.0666	0.0709	0.0668	0.069	0.0714		Tube 2 measurement 2	0.2171	0.6089	0.9472	1.0618	1.2307	0.9695		Tube 2 measurement 2	0.0807	0.072	0.0777	0.0972	0.1034	0.1028		Tube 2 measurement 2	0.0916	0.0838	0.0916	0.1095	0.1314	0.1273
Tube 2 measurement 3	0.0628	0.0609	0.0764	0.0703	0.0742	0.0712		Tube 2 measurement 3	0.2062	0.6266	1.0704	1.0853	1.3365	0.9639		Tube 2 measurement 3	0.0714	0.0751	0.0761	0.1078	0.1196	0.1051		Tube 2 measurement 3	0.0696	0.0713	0.0813	0.1085	0.1396	0.135
Tube 3 measurement 1	0.0681	0.0664	0.069	0.0775	0.0725	0.0789		Tube 3 measurement 1	0.2228	0.6571	0.9417	1.0237	1.1291	1.0654		Tube 3 measurement 1	0.0689	0.0731	0.0623	0.1089	0.0998	0.1234		Tube 3 measurement 1	0.0684	0.0835	0.085	0.1419	0.1475	0.1529
Tube 3 measurement 2	0.0569	0.0672	0.0683	0.0749	0.0741	0.0733		Tube 3 measurement 2	0.2397	0.6965	0.9583	1.0491	1.1829	1.0725		Tube 3 measurement 2	0.0865	0.0745	0.0722	0.0919	0.0982	0.1014		Tube 3 measurement 2	0.0727	0.0899	0.0828	0.1258	0.1342	0.1455
Tube 3 measurement 3	0.0612	0.0544	0.0749	0.0916	0.0814	0.0732		Tube 3 measurement 3	0.2299	0.7142	0.9523	1.128	1.2195	1.1085		Tube 3 measurement 3	0.0698	0.0692	0.0928	0.101	0.1084	0.1039		Tube 3 measurement 3	0.0574	0.0793	0.0976	0.1177	0.1392	0.1389
Average tube 1	0.0629667	0.0550333	0.0663667	0.0611333	0.0678	0.0724		Average tube 1	0.267167	0.6207	1.0109	1.00127	1.10517	1.25093		Average tube 1	0.0714667	0.0675333	0.0693667	0.104	0.112233	0.112967		Average tube 1	0.0750667	0.0807667	0.0797	0.1256	0.132267	0.1508
Average tube 2	0.0620667	0.0636333	0.0752333	0.0687333	0.0696667	0.0738		Average tube 2	0.212933	0.6084	1.0131	1.06953	1.279	0.956833		Average tube 2	0.0725	0.0743667	0.0793333	0.106167	0.116333	0.1084		Average tube 2	0.0768	0.0804667	0.0943333	0.120767	0.141333	0.135267
Average tube 3	0.0620667	0.0626667	0.0707333	0.0813333	0.076	0.0751333		Average tube 3	0.2308	0.689267	0.950767	1.06693	1.17717	1.08213		Average tube 3	0.0750667	0.0722667	0.0757667	0.1006	0.102133	0.109567		Average tube 3	0.0661667	0.0842333	0.0884667	0.128467	0.1403	0.145767
Buffer	0.0583	0.0583	0.0583	0.0583	0.0583	0.0583		Cellulase	0.172683	0.172683	0.172683	0.172683	0.172683	0.172683		CEL19 Cells	0.0787667	0.0719667	0.0732333	0.0688333	0.0698667	0.0686333		CEL21 Cells	0.077	0.0756667	0.0736	0.0684667	0.0713333	0.0657667
Correction for buffer								Correction for buffer + cellulase								Correction for buffer + cells								Correction for buffer + cells
Tube 1	0.00466667	-0.00326667	0.00806667	0.00283333	0.0095	0.0141		Tube 1	0.0944833	0.448017	0.838217	0.828583	0.932483	1.07825		Tube 1	-0.0073	-0.00443333	-0.00386667	0.0351667	0.0423667	0.0443333		Tube 1	-0.00193333	0.0051	0.0061	0.0571333	0.0609333	0.0850333
Tube 2	0.00376667	0.00533333	0.0169333	0.0104333	0.0113667	0.0155		Tube 2	0.04025	0.435717	0.840417	0.89685	1.10632	0.78415		Tube 2	-0.00626667	0.0024	0.0061	0.0373333	0.0464667	0.0397667		Tube 2	-0.000199998	0.0048	0.0207333	0.0523	0.07	0.0695
Tube 3	0.00376667	0.00436667	0.0124333	0.0230333	0.0177	0.0168333		Tube 3	0.0581167	0.516583	0.778083	0.89425	1.00448	0.90945		Tube 3	-0.0037	0.000300003	0.00253333	0.0317667	0.0322667	0.0409333		Tube 3	-0.0108333	0.00856667	0.0148667	0.06	0.0689667	0.08
Normalisation to zero at T=0								Normalisation to zero at T=0								Normalisation to zero at T=0								Normalisation to zero at T=0
Tube 1	0	-0.00793333	0.0034	-0.00183333	0.00483333	0.00943333		Tube 1	0	0.353533	0.743733	0.7341	0.838	0.983767		Tube 1	0	0.00286667	0.00343333	0.0424667	0.0496667	0.0516333		Tube 1	0	0.00703333	0.00803333	0.0590667	0.0628667	0.0869667
Tube 2	0	0.00156667	0.0131667	0.00666667	0.0076	0.0117333		Tube 2	0	0.395467	0.800167	0.8566	1.06607	0.7439		Tube 2	0	0.00866666	0.0123667	0.0436	0.0527333	0.0460333		Tube 2	0	0.005	0.0209333	0.0525	0.0702	0.0697
Tube 3	0	0.0006	0.00866667	0.0192667	0.0139333	0.0130667		Tube 3	0	0.458467	0.719967	0.836133	0.946367	0.851333		Tube 3	0	0.00400001	0.00623334	0.0354667	0.0359667	0.0446333		Tube 3	0	0.0194	0.0257	0.0708333	0.0798	0.0908333
Calibration with glucose	0	0.5	0.5 mg/ml sugar =
Glucose	0.04755	0.298	0.25045
Sugar =	0.5009	A540/mg/ml
Released sugars (mg/ml)	0 h	4 h	20 h	44 h	68 h	92 h		Released sugars (mg/ml)	0 h	4 h	20 h	44 h	68 h	92 h		Released sugars (mg/ml)	0 h	4 h	20 h	44 h	68 h	92 h		Released sugars (mg/ml)	0 h	4 h	20 h	44 h	68 h	92 h
Tube 1	0	-0.0158382	0.00678778	-0.00366008	0.0096493	0.0188328		Tube 1	0	0.705796	1.48479	1.46556	1.67299	1.964		Tube 1	0	0.00572303	0.00685433	0.0847807	0.0991549	0.103081		Tube 1	0	0.0140414	0.0160378	0.117921	0.125507	0.173621
Tube 2	0	0.00312771	0.026286	0.0133094	0.0151727	0.0234245		Tube 2	0	0.789512	1.59746	1.71012	2.1283	1.48513		Tube 2	0	0.0173022	0.0246889	0.0870433	0.105277	0.0919012		Tube 2	0	0.00998203	0.0417914	0.104811	0.140148	0.13915
Tube 3	0	0.00119784	0.0173022	0.0384641	0.0278166	0.0260864		Tube 3	0	0.915286	1.43735	1.66926	1.88933	1.69961		Tube 3	0	0.00798564	0.0124443	0.0708059	0.0718041	0.0891063		Tube 3	0	0.0387303	0.0513076	0.141412	0.159313	0.18134
Data obtained from the sugar release assay shown in Fig. 9.
Azide-killed CEL19 (strain expressing unanchored cellulosome) and CEL21 (strain expressing anchored cellulosome) cells were washed to remove unanchored cellulosomes and incubated in a suspension with ball-milled wheat straw.
A commercial cellulase preparation was used as a positive control.
Samples taken from three technical replicates were subjected to reducing sugar analysis as described in the Methods section.
Raw data from three triplicate measurements was averaged, corrected for the buffer (single measurement), cellulase enzyme (single measurement), or cells (over time) as appropriate, and normalised to 0 at the T=0 timepoint.
A single-point calibration against 0.5 mg/ml glucose was carried out to determine reducing sugar concentrations.
